# Supplementary material for: Combined Effect of Climate and Anthropopressure on River Water Quality
Source: Int J Environ Res Public Health. 2023 Feb 9;20(4):3032. doi: 10.3390/ijerph20043032 (PMC9960277; doi:10.3390/ijerph20043032)
Supplement: Supplementary file 1 [file ijerph-20-03032-s001.zip]

Archive with 1 entries (1 files):
- ijerph-2135055-supplementary.pdf
